# Supplementary material for: Role of ecology in shaping external nasal morphology in bats and implications for olfactory tracking
Source: PLoS One. 2020 Jan 8;15(1):e0226689. doi: 10.1371/journal.pone.0226689 (PMC6948747; doi:10.1371/journal.pone.0226689)
Supplement: S1 Appendix — (XLSX) [file pone.0226689.s003.xlsx]

## Sheet: Ecological Data
Spp_Code	Family	Genus	Spp	Diet	Avg_Mass	For_Hab	For_Mode	Migr	Echo_Mode	Avg_Speed	WL	AR
MORU	Molossidae	Molossus	rufus	Insect	32	Open Space	Aerial	No	Oral
NYMA	Molossidae	Nyctinomops	macrotis	Insect	20.8	Open Space	Aerial	No	Oral	8.94		9.71
TABR	Molossidae	Tadarida	brasiliensis	Insect	12.2	Open Space	Aerial	Yes	Oral	5.19	0.116	8.6
MOME	Mormoopidae	Mormoops	megalophylla	Insect	16	Edge Space	Aerial	No	Oral	5.26		7.5
ARJA	Phyllostomidae	Artibeus	jamaicensis	Fruit	41.6	Narrow Space	Gleaning	No	Nasal	3.75	0.37	6.4
DERO	Phyllostomidae	Desmodus	rotundus	Blood	33	Edge Space	Gleaning	No	Nasal	3.75	0.16	6.73
MAWA	Phyllostomidae	Macrotus	waterhousii	Insect	16.1	Narrow Space	Gleaning	No	Nasal			9
MYVE	Vespertilionidae	Myotis	velifer	Insect	9.78	Edge Space	Aerial	No	Oral	4.51	0.062	6.73
EPFU	Vespertilionidae	Eptesicus	fuscus	Insect	17.3	Edge Space	Aerial	No	Oral	5.15	0.097	7.06
MYNI	Vespertilionidae	Myotis	nigricans	Insect	4.25	Edge Space	Aerial	No	Oral	2.41	0.07	6.5
RHTU	Vespertilionidae	Rhogeessa	tumida	Insect	4.58	Edge Space	Aerial	No	Oral		0.08	6.2
PTGY	Mormoopidae	Pteronotus	gymnonotus	Insect	13.6	Edge Space	Aerial	No	Oral			8.7
PTPA	Mormoopidae	Pteronotus	parnellii	Insect	19.5	Narrow Space	Aerial	No	Oral	4.87		6.48
PTPE	Mormoopidae	Pteronotus	personatus	Insect	5.6	Edge Space	Aerial	No	Oral	4.31
PHHA	Phyllostomidae	Phyllostomus	hastatus	Omnivore	91.1	Narrow Space	Gleaning	No	Nasal	8	0.2	6.8
MICR	Phyllostomidae	Mimon	crenulatum	Insect	6.4	Narrow Space	Gleaning	No	Nasal			5.74
CHTR	Phyllostomidae	Chiroderma	trinitatum	Fruit	23.6	Narrow Space	Gleaning	No	Nasal		0.14	6.37
LOHA	Phyllostomidae	Lonchophylla	handleyi	Nectar	17	Narrow Space	Gleaning	No	Nasal
MIME	Phyllostomidae	Micronycteris	megalotis	Insect	13.8	Narrow Space	Gleaning	No	Nasal			6.45
URBI	Phyllostomidae	Uroderma	bilobatum	Fruit	16.2	Narrow Space	Gleaning	No	Nasal		0.1	6.3
VAPU	Phyllostomidae	Vampyressa	pusilla	Fruit	8.6	Narrow Space	Gleaning	No	Nasal		0.11	5.88
VABI	Phyllostomidae	Vampyressa	bidens	Fruit	11.8	Narrow Space	Gleaning	No	Nasal		0.11	6.38
CAPE	Phyllostomidae	Carollia	perspicillata	Fruit	19.1	Narrow Space	Gleaning	No	Nasal	4	0.25	6.22
GLSO	Phyllostomidae	Glossophaga	soricina	Nectar	9.9	Narrow Space	Gleaning	No	Nasal	4.8	0.09	6.47
LOAU	Phyllostomidae	Lonchorhina	aurita	Insect	15.3	Narrow Space	Gleaning	No	Nasal
LABO	Vespertilionidae	Lasiurus	borealis	Insect	12.3	Edge Space	Aerial	Yes	Oral	3.53	0.086	7.55
LACI	Vespertilionidae	Lasiurus	cinereus	Insect	26.8	Open Space	Aerial	Yes	Oral	5.05	0.126	8.25
LASE	Vespertilionidae	Lasiurus	seminolus	Insect	9.87	Edge Space	Aerial	No	Oral			6.7
MYYU	Vespertilionidae	Myotis	yumanensis	Insect	5.15	Edge Space	Aerial	No	Oral	3.88	0.05	6.45
PESU	Vespertilionidae	Pipistrellus	subflavus	Insect	5.7	Edge Space	Aerial	No	Oral	4.35	0.097	6.92
ANPA	Vespertilionidae	Antrozous	pallidus	Omnivore	22.2	Narrow Space	Gleaning	No	Oral	4	0.114	6.55
ANGE	Phyllostomidae	Anoura	geoffroyi	Nectar	15	Narrow Space	Gleaning	No	Nasal			6.5
EUPE	Molossidae	Eumops	perotis	Insect	50.9	Open Space	Aerial	No	Oral	6.57	0.27	9.98
LEYE	Phyllostomidae	Leptonycteris	yerbabuenae	Nectar	22.24	Narrow Space	Gleaning	Yes	Nasal	7.6	0.16	7.1
ARLI	Phyllostomidae	Artibeus	lituratus	Fruit	59.3	Narrow Space	Gleaning	No	Nasal		0.39	6.25
ARPH	Phyllostomidae	Artibeus	phaeotis	Fruit	11.7	Narrow Space	Gleaning	No	Nasal		0.1	6.33
STLI	Phyllostomidae	Sturnira	lilium	Fruit	20.2	Narrow Space	Gleaning	No	Nasal	4.167	0.13	6.27
CHVI	Phyllostomidae	Chiroderma	villosum	Fruit	25	Narrow Space	Gleaning	No	Nasal			6.9
DIEC	Phyllostomidae	Diphylla	ecaudata	Blood	28.11	Edge Space	Gleaning	No	Nasal
PHDI	Phyllostomidae	Phyllostomus	discolor	Omnivore	41.4	Narrow Space	Gleaning	No	Nasal		0.15	6.93

## Sheet: Specimen Measurements
Family	Spp_Code	Genus	Species	subspecies	TCWC #	Locality	INW	ONW	NL	NW	CL	CW	FA	INW_Ratio	Nare_Width	Outlier?
Phyllostomidae	ANGE	Anoura	geoffroyi	geoffroyi	6221	Mt Tamana Cave, Trinidad and Tobago	0.6	2	8.73	4.53	15.92	11.34	42.68	18.9	0.7	N
Phyllostomidae	ANGE	Anoura	geoffroyi	geoffroyi	6222	Mt Tamana Cave, Trinidad and Tobago	0.84	2.05	8.02	4.41	15.34	12	42.22	14.2857	0.605	N
Phyllostomidae	ANGE	Anoura	geoffroyi	geoffroyi	6223	Mt Tamana Cave, Trinidad and Tobago	0.71	2.03	8.09	4.66	16.24	11.76	43.48	16.5634	0.66	N
Phyllostomidae	ANGE	Anoura	geoffroyi	geoffroyi	6224	Mt Tamana Cave, Trinidad and Tobago	0.8	2.24	8.61	4.55	15.15	10.55	43.04	13.1875	0.72	N
Phyllostomidae	ANGE	Anoura	geoffroyi	geoffroyi	6225	Mt Tamana Cave, Trinidad and Tobago	1.15	1.9	5.9	3.7	15.52	10.3	40.1	8.95652	0.375	Y
Phyllostomidae	ANGE	Anoura	geoffroyi	geoffroyi	6226	Mt Tamana Cave, Trinidad and Tobago	0.97	2.4	8.59	4.85	15.98	10.61	42.46	10.9381	0.715	N
Phyllostomidae	ANGE	Anoura	geoffroyi	geoffroyi	6227	Mt Tamana Cave, Trinidad and Tobago	0.75	1.95	8.05	4.34	15.52	11.14	41.9	14.8533	0.6	N
Phyllostomidae	ANGE	Anoura	geoffroyi	geoffroyi	6228	Mt Tamana Cave, Trinidad and Tobago	0.88	1.88	7.65	4.36	15.82	10.4	41.64	11.8182	0.5	N
Phyllostomidae	ANGE	Anoura	geoffroyi	geoffroyi	6229	Mt Tamana Cave, Trinidad and Tobago	0.63	2.27	8.54	4.35	15.99	10.55	42.29	16.746	0.82	N
Vespertilionidae	ANPA	Antrozous	pallidus	pallidus	6516	Texas, USA	1.82	3.27	6.04	5.03	13.04	11.85	52.03	6.51099	0.725	N
Vespertilionidae	ANPA	Antrozous	pallidus	pallidus	6517	Texas, USA	2.12	3.58	5.96	5.94	13.8	12.32	55.37	5.81132	0.73	Y
Vespertilionidae	ANPA	Antrozous	pallidus	pallidus	6519	Texas, USA	2	3.28	6.46	5.99	13.84	13.16	52.19	6.58	0.64	N
Vespertilionidae	ANPA	Antrozous	pallidus	pallidus	6520	Texas, USA	1.92	3.19	6	5.54	13.82	12.7	50.03	6.61458	0.635	N
Vespertilionidae	ANPA	Antrozous	pallidus	pallidus	6521	Texas, USA	1.99	3.3	6.23	5.99	14.24	12.88	50.05	6.47236	0.655	N
Vespertilionidae	ANPA	Antrozous	pallidus	pallidus	6522	Texas, USA	1.98	3.18	6.11	5.38	13.49	12.11	50.13	6.11616	0.6	N
Vespertilionidae	ANPA	Antrozous	pallidus	pallidus	6523	Texas, USA	1.86	3.61	5.64	5.52	13.76	12.97	51.27	6.97312	0.875	N
Vespertilionidae	ANPA	Antrozous	pallidus	pallidus	6524	Texas, USA	2.1	3.24	6.25	5.83	13.48	12.81	50.98	6.1	0.57	N
Vespertilionidae	ANPA	Antrozous	pallidus	pallidus	6525	Texas, USA	2.32	3.38	5.51	5.95	13.9	11.61	51.7	5.00431	0.53	N
Vespertilionidae	ANPA	Antrozous	pallidus	pallidus	6526	Texas, USA	1.76	3.17	5.44	4.96	13.44	12.33	48.67	7.00568	0.705	N
Phyllostomidae	ARJA	Artibeus	jamaicensis	paulus	41791	Francisco Moraza, Honduras	1.9	4.97	8.39	7.6	19.98	15.23	57.16	8.01579	1.535	N
Phyllostomidae	ARJA	Artibeus	jamaicensis	paulus	41793	Francisco Moraza, Honduras	1.91	4.76	8.12	7.46	19.61	15.52	56.87	8.12565	1.425	N
Phyllostomidae	ARJA	Artibeus	jamaicensis	paulus	41794	Francisco Moraza, Honduras	1.95	4.85	7.35	7.36	18.46	15.39	58.91	7.89231	1.45	N
Phyllostomidae	ARJA	Artibeus	jamaicensis	paulus	41795	Francisco Moraza, Honduras	1.76	3.61	7.16	7.7	19.17	13.95	58.2	7.92614	0.925	N
Phyllostomidae	ARJA	Artibeus	jamaicensis	paulus	41797	Francisco Moraza, Honduras	1.73	4.03	7.32	8.81	18.88	14.01	61.96	8.09827	1.15	Y
Phyllostomidae	ARJA	Artibeus	jamaicensis	paulus	41801	Francisco Moraza, Honduras	1.78	4.97	7.88	8.29	19.83	14.73	62.3	8.27528	1.595	N
Phyllostomidae	ARJA	Artibeus	jamaicensis	paulus	41803	Francisco Moraza, Honduras	1.83	4.35	6.92	7.23	17.49	14.66	57.86	8.01093	1.26	N
Phyllostomidae	ARJA	Artibeus	jamaicensis	paulus	41806	Francisco Moraza, Honduras	1.67	4.6	7.91	7.27	20.69	15.19	60.37	9.09581	1.465	N
Phyllostomidae	ARJA	Artibeus	jamaicensis	paulus	41807	Francisco Moraza, Honduras	1.8	3.44	7.61	6.7	20.8	15.49	63.98	8.60556	0.82	N
Phyllostomidae	ARJA	Artibeus	jamaicensis	paulus	41812	Francisco Moraza, Honduras	1.57	4.92	8.7	7.81	19.54	16.35	60.62	10.414	1.675	N
Phyllostomidae	ARLI	Artibeus	lituratus	palmarum	37404	Campeche, Mexico	2.06	4.72	8.01	7.65	18.91	16.21	64.8	7.86893	1.33	N
Phyllostomidae	ARLI	Artibeus	lituratus	palmarum	37405	Campeche, Mexico	1.98	4.68	6.84	7.58	19.29	14.82	64.89	7.48485	1.35	N
Phyllostomidae	ARLI	Artibeus	lituratus	palmarum	37406	Campeche, Mexico	1.55	5	7.15	7.99	20.76	17.33	65.09	11.1806	1.725	N
Phyllostomidae	ARLI	Artibeus	lituratus	palmarum	37407	Campeche, Mexico	1.51	4.95	5.91	7.95	18.86	14.53	66.52	9.62252	1.72	N
Phyllostomidae	ARLI	Artibeus	lituratus	palmarum	37410	Campeche, Mexico	1.93	4.34	7.52	7.3	19.19	14.48	60.88	7.50259	1.205	N
Phyllostomidae	ARLI	Artibeus	lituratus	palmarum	37411	Campeche, Mexico	2.01	5.25	8.21	8.29	18.08	16.84	61.83	8.37811	1.62	N
Phyllostomidae	ARLI	Artibeus	lituratus	palmarum	37412	Campeche, Mexico	1.97	5.17	7.91	7.61	20.65	15.63	64.87	7.93401	1.6	N
Phyllostomidae	ARLI	Artibeus	lituratus	palmarum	37413	Campeche, Mexico	1.75	5.09	7.16	8.31	20.59	15.65	65.05	8.94286	1.67	N
Phyllostomidae	ARLI	Artibeus	lituratus	palmarum	49350	Olancho, Honduras	1.86	4.51	5.95	7.77	18.17	17.65	67.95	9.48925	1.325	N
Phyllostomidae	ARLI	Artibeus	lituratus	palmarum	49351	Olancho, Honduras	1.58	4.19	4.95	7.31	20.6	17	73.04	10.7595	1.305	Y
Phyllostomidae	ARPH	Artibeus	phaeotis	palatinus	7987	Guanacaste, Costa Rica	1.35	3.53	4.69	6.52	13.67	10.35	31.73	7.66667	1.09	N
Phyllostomidae	ARPH	Artibeus	phaeotis	palatinus	8084	Puntarenas, Costa Rica	1.71	3.05	4.88	5.62	12.18	9.51	36.58	5.5614	0.67	N
Phyllostomidae	ARPH	Artibeus	phaeotis	phaeotis	14902	Atlantida, Honduras	1.3	3.22	5.75	6.53	13.47	9.15	40.07	7.03846	0.96	N
Phyllostomidae	ARPH	Artibeus	phaeotis	phaeotis	14903	Atlantida, Honduras	1.31	3.04	5.25	5.33	14.26	9.95	38.69	7.59542	0.865	N
Phyllostomidae	ARPH	Artibeus	phaeotis	phaeotis	14904	Atlantida, Honduras	1.59	3.02	6.01	6.14	13.35	8.43	39.9	5.30189	0.715	N
Phyllostomidae	ARPH	Artibeus	phaeotis	phaeotis	14905	Atlantida, Honduras	1.06	2.63	4.87	5.35	13.59	9.89	37.99	9.33019	0.785	N
Phyllostomidae	ARPH	Artibeus	phaeotis	palatinus	49370	Valle, Honduras	1.33	3.09	5.27	5.89	13.51	10.06	36.57	7.56391	0.88	N
Phyllostomidae	ARPH	Artibeus	phaeotis	palatinus	49371	Valle, Honduras	1.44	3.19	5.72	7.12	15.32	10.64	40.37	7.38889	0.875	N
Phyllostomidae	ARPH	Artibeus	phaeotis	palatinus	49372	Valle, Honduras	1.7	3.86	6.28	7.1	15.66	10.54	41.02	6.2	1.08	N
Phyllostomidae	ARPH	Artibeus	phaeotis	palatinus	49373	Valle, Honduras	1.55	3.71	6.71	6.87	15.97	10.72	40.28	6.91613	1.08	N
Phyllostomidae	CAPE	Carollia	perspicillata	azteca	49389	Atlantida, Honduras	1.66	3.19	6.48	5.65	16.36	10.85	41.76	6.53614	0.765	Y
Phyllostomidae	CAPE	Carollia	perspicillata	azteca	49391	Olancho, Honduras	0.98	2.59	5.71	5.34	15.14	10.38	44.06	10.5918	0.805	N
Phyllostomidae	CAPE	Carollia	perspicillata	azteca	49392	Olancho, Honduras	1.1	2.67	6.18	5.21	15.94	12.17	42.21	11.0636	0.785	N
Phyllostomidae	CAPE	Carollia	perspicillata	azteca	49393	Olancho, Honduras	1.22	2.58	5.4	5.49	15.47	11.89	43.24	9.7459	0.68	N
Phyllostomidae	CAPE	Carollia	perspicillata	azteca	49395	Olancho, Honduras	0.98	2.78	4.73	4.91	15.09	11.25	43.53	11.4796	0.9	N
Phyllostomidae	CAPE	Carollia	perspicillata	azteca	49396	Olancho, Honduras	1.2	2.71	5.43	5.28	15	10.44	42.48	8.7	0.755	N
Phyllostomidae	CAPE	Carollia	perspicillata	azteca	49397	Olancho, Honduras	1.24	2.99	5.63	5.34	15.66	10.88	44.73	8.77419	0.875	N
Phyllostomidae	CAPE	Carollia	perspicillata	azteca	49398	Olancho, Honduras	1.26	3.4	6.26	5.83	15.8	11.68	45.44	9.26984	1.07	N
Phyllostomidae	CAPE	Carollia	perspicillata	azteca	49401	Olancho, Honduras	1.06	3.38	5.61	5.49	14.52	10.67	45.56	10.066	1.16	N
Phyllostomidae	CAPE	Carollia	perspicillata	azteca	49404	Olancho, Honduras	1.29	3.418	6.2	5.74	16.08	11.08	45.57	8.58915	1.064	N
Phyllostomidae	CHTR	Chiroderma	trinitatum		55388	Trinidad	1.81	4.11	7.07	7.26	15.62	10.82	40.73	5.9779	1.15	Y
Phyllostomidae	CHTR	Chiroderma	trinitatum		57670	Miranda, Venezuela	1.6	3.52	6.05	6.54	15.26	10.69	37.65	6.68125	0.96	N
Phyllostomidae	CHTR	Chiroderma	trinitatum		57671	Miranda, Venezuela	1.37	3.42	6.07	6.52	15.09	10.69	40.32	7.80292	1.025	N
Phyllostomidae	CHTR	Chiroderma	trinitatum		57672	Miranda, Venezuela	1.39	3.04	5.97	6.63	14.35	10.89	38.79	7.83453	0.825	N
Phyllostomidae	CHTR	Chiroderma	trinitatum		57673	Miranda, Venezuela	1.26	3.09	6.13	6.08	15.22	10.8	38.28	8.57143	0.915	N
Phyllostomidae	CHVI	Chiroderma	villosum	villosum	55389	Mayoro, Trinidad and Tobago	1.82	3.91	7.59	8.56	18	12.74	45.43	7	1.045	N
Phyllostomidae	CHVI	Chiroderma	villosum	villosum	55390	St George, Trinidad and Tobago	1.29	3.22	6.58	8.08	17.55	12.84	44.69	9.95349	0.965	N
Phyllostomidae	CHVI	Chiroderma	villosum	villosum	55391	St George, Trinidad and Tobago	1.58	3.82	7.72	8.19	18.4	13.93	47.36	8.81646	1.12	N
Phyllostomidae	DERO	Desmodus	rotundus	murinus	24472	Tamaulipas, Mexico	1.2	3.47	5.15	7.32	17.42	13.87	61.14	11.5583	1.135	N
Phyllostomidae	DERO	Desmodus	rotundus	murinus	24474	Tamaulipas, Mexico	1.22	3.38	5.09	8.25	19.59	12.86	58.44	10.541	1.08	N
Phyllostomidae	DERO	Desmodus	rotundus	murinus	24475	Tamaulipas, Mexico	0.98	2.83	4.13	7.73	17.75	13.47	63.25	13.7449	0.925	N
Phyllostomidae	DERO	Desmodus	rotundus	murinus	25418	Tamaulipas, Mexico	1.25	3.17	4.94	6.98	16.44	13.56	56.98	10.848	0.96	N
Phyllostomidae	DERO	Desmodus	rotundus	murinus	26265	Tamaulipas, Mexico	1.22	3.38	5.3	8.54	19.35	14.28	58.85	11.7049	1.08	N
Phyllostomidae	DERO	Desmodus	rotundus	murinus	26268	Tamaulipas, Mexico	1	3.1	4.83	7.47	18.21	13.54	58.96	13.54	1.05	N
Phyllostomidae	DERO	Desmodus	rotundus	murinus	26273	Tamaulipas, Mexico	1.13	3.57	4.82	8.02	20.22	15.32	60.36	13.5575	1.22	N
Phyllostomidae	DERO	Desmodus	rotundus	murinus	31839	Tamaulipas, Mexico	1.51	3.05	5.02	7.66	18.12	14.16	56.54	9.37748	0.77	Y
Phyllostomidae	DERO	Desmodus	rotundus	murinus	31840	Tamaulipas, Mexico	1.28	3.71	5.25	8.44	19.93	14.54	60.49	11.3594	1.215	N
Phyllostomidae	DERO	Desmodus	rotundus	murinus	31841	Tamaulipas, Mexico	1.22	3.42	4.95	7.76	17.49	13.24	58.99	10.8525	1.1	N
Phyllostomidae	DIEC	Diphylla	ecaudata	centralis	18258	Ocotepeque, Honduras	1.2	3.56	3.41	5.55	19.11	13.05	52.61	10.875	1.18	N
Phyllostomidae	DIEC	Diphylla	ecaudata	centralis	18259	Octoepeque, Honduras	1.34	3.35	3	5.65	20.42	12.33	54.7	9.20149	1.005	N
Phyllostomidae	DIEC	Diphylla	ecaudata	centralis	18260	Octoepeque, Honduras	1.34	3.46	2.81	5.82	18.72	12.79	50.96	9.54478	1.06	N
Phyllostomidae	DIEC	Diphylla	ecaudata	centralis	18261	Octoepeque, Honduras	1.43	3.79	3.77	5.76	20.62	12.41	56.32	8.67832	1.18	N
Phyllostomidae	DIEC	Diphylla	ecaudata	centralis	20611	Santa Barbara, Honduras	1.38	3.35	2.35	5.49	17	12.69	56.84	9.19565	0.985	N
Phyllostomidae	DIEC	Diphylla	ecaudata	centralis	20612	Octoepeque, Honduras	1.33	3.59	2.3	5.56	19.46	13.13	56.32	9.87218	1.13	N
Phyllostomidae	DIEC	Diphylla	ecaudata	centralis	20615	Octoepeque, Honduras	1.48	3.52	2.95	5.83	18.12	12.43	57.3	8.39865	1.02	N
Phyllostomidae	DIEC	Diphylla	ecaudata	centralis	41832	Octoepeque, Honduras	1.38	4.08	3.7	6.09	20.51	12.83	55.95	9.2971	1.35	Y
Phyllostomidae	DIEC	Diphylla	ecaudata	centralis	40127	San Luis Potosi, Mexico	1.31	3.59	4	5.81	19.16	14.04	53.62	10.7176	1.14	N
Vespertilionidae	EPFU	Eptescius	fuscus	miradorensis	7959	Morelos, Mexico	2.59	3.73	7.96	4.76	12.96	11.81	49.17	4.55985	0.57	N
Vespertilionidae	EPFU	Eptescius	fuscus	miradorensis	7960	Morelos, Mexico	2.2	3.5	7.08	4.32	12.3	11.9	47.67	5.40909	0.65	N
Vespertilionidae	EPFU	Eptescius	fuscus	miradorensis	32160	San Luis Potosi, Mexico	2.28	4.28	7.52	4.78	12.68	11.01	49.93	4.82895	1	N
Vespertilionidae	EPFU	Eptescius	fuscus	miradorensis	32162	San Luis Potosi, Mexico	2.16	3.66	7.61	4.81	12.39	12.3	50.98	5.69444	0.75	N
Vespertilionidae	EPFU	Eptescius	fuscus	miradorensis	36797	Queretaro, Mexico	2.01	4.14	7.67	4.76	12.82	11.11	52.16	5.52736	1.065	N
Vespertilionidae	EPFU	Eptescius	fuscus	miradorensis	36798	Queretaro, Mexico	1.89	3.74	7.26	4.43	12.07	11.9	51.17	6.2963	0.925	N
Vespertilionidae	EPFU	Eptescius	fuscus	miradorensis	47492	Chihuahua, Mexico	2.45	3.8	7.53	4.72	12.53	11.84	46.52	4.83265	0.675	N
Vespertilionidae	EPFU	Eptescius	fuscus	miradorensis	47493	Chihuahua, Mexico	2.58	4.04	6.64	4.56	12.16	11.06	45.18	4.28682	0.73	N
Vespertilionidae	EPFU	Eptescius	fuscus	miradorensis	47494	Chihuahua, Mexico	2.57	4.05	7.66	4.84	12.97	11.68	47.22	4.54475	0.74	N
Molossidae	EUPE	Eumops	perotis	californicus	22982	Texas, USA	5.44	9.34	21.67	10.73	25.02	24.53	79.25	4.50919	1.95	N
Molossidae	EUPE	Eumops	perotis	californicus	22983	Texas, USA	5.44	9.17	16.36	10.3	23.63	23.15	75.92	4.25551	1.865	N
Molossidae	EUPE	Eumops	perotis	californicus	22984	Texas, USA	5.57	9.43	18.8	10.71	23.63	26.01	76.48	4.66966	1.93	N
Molossidae	EUPE	Eumops	perotis	californicus	22985	Texas, USA	5.87	8.59	19.55	10.57	22.24	24.84	77.95	4.23169	1.36	N
Molossidae	EUPE	Eumops	perotis	californicus	22986	Texas, USA	4.93	8.29	18.55	10.21	22.99	23.78	74.26	4.82353	1.68	Y
Molossidae	EUPE	Eumops	perotis	californicus	25724	Texas, USA	5.62	8.7	18.81	10.41	23.54	28.05	72.15	4.9911	1.54	N
Phyllostomidae	GLSO	Glossophaga	soricina	handleyi	7998	Guanacaste, Costa Rica	0.94	2.64	6.28	4.19	14.79	10.66	35.05	11.3404	0.85	N
Phyllostomidae	GLSO	Glossophaga	soricina	handleyi	7999	Guanacaste, Costa Rica	1.17	2.6	4.63	3.9	13.99	9.37	35.23	8.00855	0.715	N
Phyllostomidae	GLSO	Glossophaga	soricina	handleyi	8014	Alajuela, Costa Rica	1.08	2.81	6.64	4.28	15.29	10.75	37.12	9.9537	0.865	N
Phyllostomidae	GLSO	Glossophaga	soricina	handleyi	8017	Alajuela, Costa Rica	1.19	2.67	5.88	4.32	15.18	10.32	35.75	8.67227	0.74	N
Phyllostomidae	GLSO	Glossophaga	soricina	handleyi	8018	Alajuela, Costa Rica	0.97	2.75	6.43	3.9	13.19	11.56	34.58	11.9175	0.89	N
Phyllostomidae	GLSO	Glossophaga	soricina	handleyi	36650	Oaxaca, Mexico	1.36	3.09	5.71	4.19	14.81	10.86	35.07	7.98529	0.865	N
Phyllostomidae	GLSO	Glossophaga	soricina	handleyi	36656	Oaxaca, Mexico	0.96	2.26	4.79	4.2	14.06	10.2	35.41	10.625	0.65	N
Phyllostomidae	GLSO	Glossophaga	soricina	handleyi	36658	Oaxaca, Mexico	1.19	2.83	5.2	4.52	13.24	10.74	37.4	9.02521	0.82	N
Phyllostomidae	GLSO	Glossophaga	soricina	handleyi	37362	Campeche, Mexico	1.01	3.11	4.83	4.04	13.8	10.67	37.76	10.5644	1.05	N
Phyllostomidae	GLSO	Glossophaga	soricina	handleyi	40078	San Luis Potosi, Mexico	0.95	2.75	6.19	4.52	14.39	10.44	35.87	10.9895	0.9	N
Vespertilionidae	LABO	Lasiurus	borealis	borealis	5524	Texas, USA	2.12	3.68	3.7	4.56	9.59	9.43	43.22	4.44811	0.78	N
Vespertilionidae	LABO	Lasiurus	borealis	borealis	9495	Texas, USA	2.14	3.34	4.22	4.27	9.38	9.44	38.57	4.41121	0.6	N
Vespertilionidae	LABO	Lasiurus	borealis	borealis	9496	Texas, USA	2.25	3.31	4.9	4.2	9.49	9.54	39.37	4.24	0.53	N
Vespertilionidae	LABO	Lasiurus	borealis	borealis	25735	Texas, USA	1.54	2.75	3.64	3.39	8.9	8.69	38.66	5.64286	0.605	Y
Vespertilionidae	LABO	Lasiurus	borealis	borealis	31485	Texas, USA	2.24	3.37	4.42	3.98	9.2	9.54	45.2	4.25893	0.565	N
Vespertilionidae	LABO	Lasiurus	borealis	borealis	31486	Texas, USA	2.12	3.37	3.88	4.14	9.3	9.84	36.33	4.64151	0.625	N
Vespertilionidae	LABO	Lasiurus	borealis	borealis	39867	Texas, USA	1.99	3.07	4.39	4.12	9.9	9.58	39.29	4.81407	0.54	N
Vespertilionidae	LABO	Lasiurus	borealis	borealis	39868	Texas, USA	1.71	3.17	3.98	3.86	8.91	8.77	36.72	5.12865	0.73	Y
Vespertilionidae	LABO	Lasiurus	borealis	borealis	39871	Texas, USA	2.02	3.17	3.67	3.76	9.06	9.29	38.41	4.59901	0.575	N
Vespertilionidae	LABO	Lasiurus	borealis	borealis	57997	Texas, USA	1.98	3.27	4.07	4.52	9.11	9.48	40.55	4.78788	0.645	N
Vespertilionidae	LACI	Lasiurus	cinereus	cinereus	8266	Texas, USA	3.04	5.14	5.61	6.01	13.05	11.44	53.34	3.76316	1.05	N
Vespertilionidae	LACI	Lasiurus	cinereus	cinereus	8267	Texas, USA	2.81	4.78	6.5	5.81	12.81	10.64	50.33	3.78648	0.985	N
Vespertilionidae	LACI	Lasiurus	cinereus	cinereus	32167	Mexico, Mexico	2.99	4.89	5.95	6.2	13.5	11.25	51.91	3.76254	0.95	N
Vespertilionidae	LACI	Lasiurus	cinereus	cinereus	32168	Mexico, Mexico	3.33	4.59	5.76	5.29	12.73	11.28	49.87	3.38739	0.63	N
Vespertilionidae	LACI	Lasiurus	cinereus	cinereus	32310	Tamaulipas, Mexico	3.08	4.78	6.76	5.82	13.06	13.51	52.42	4.38636	0.85	Y
Vespertilionidae	LACI	Lasiurus	cinereus	cinereus	55516	Texas, USA	3.3	4.85	5.96	5.86	13.38	12.12	56.28	3.67273	0.775	N
Vespertilionidae	LASE	Lasiurus	seminolus		31493	Texas, USA	2.09	3.33	3.8	4	10.68	9.8	41.21	4.689	0.62	N
Vespertilionidae	LASE	Lasiurus	seminolus		31494	Texas, USA	2.09	3.31	3.9	4.15	10.2	10	41.06	4.78469	0.61	N
Vespertilionidae	LASE	Lasiurus	seminolus		31495	Texas, USA	2.31	3.28	3.67	4.39	10.23	9.77	40.56	4.22944	0.485	N
Vespertilionidae	LASE	Lasiurus	seminolus		31496	Texas, USA	2.19	3.33	4.12	4.08	9.92	8.92	40.63	4.07306	0.57	N
Vespertilionidae	LASE	Lasiurus	seminolus		31497	Texas, USA	2.24	3.33	3.96	4.3	10.18	9.98	34.21	4.45536	0.545	N
Vespertilionidae	LASE	Lasiurus	seminolus		31498	Texas, USA	2.03	3.4	4.09	4.19	10.39	9.62	41.35	4.73892	0.685	N
Vespertilionidae	LASE	Lasiurus	seminolus		55603	Texas, USA	2.03	3.42	3.63	3.84	9.52	8.77	40.96	4.3202	0.695	N
Phyllostomidae	LEYE	Leptonycteris	yerbabuenae	sanborni	7871	Jalisco, Mexico	1.01	2.97	10.99	4.14	18.98	11.99	51.24	11.8713	0.98	N
Phyllostomidae	LEYE	Leptonycteris	yerbabuenae	sanborni	7872	Jalisco, Mexico	0.82	2.51	7.77	4.11	19.75	13	52.66	15.8537	0.845	N
Phyllostomidae	LEYE	Leptonycteris	yerbabuenae	sanborni	7873	Jalisco, Mexico	0.83	2.34	8	4.7	19.62	11.71	51.96	14.1084	0.755	N
Phyllostomidae	LEYE	Leptonycteris	yerbabuenae	sanborni	7874	Jalisco, Mexico	0.86	2.47	9.78	5.14	18.72	14.53	53.61	16.8953	0.805	N
Phyllostomidae	LEYE	Leptonycteris	yerbabuenae	sanborni	7875	Jalisco, Mexico	0.89	3.13	8.86	5.06	18.79	12.62	53.45	14.1798	1.12	N
Phyllostomidae	LEYE	Leptonycteris	yerbabuenae	sanborni	7898	Guerrero, Mexico	0.71	3.26	10.74	4.96	16.79	11.22	53.09	15.8028	1.275	N
Phyllostomidae	LEYE	Leptonycteris	yerbabuenae	sanborni	7899	Guerrero, Mexico	0.95	2.03	10.33	5.22	15.93	13.57	54.9	14.2842	0.54	N
Phyllostomidae	LEYE	Leptonycteris	yerbabuenae	sanborni	7900	Guerrero, Mexico	0.82	2.29	10.18	4.38	17.01	12.7	54.88	15.4878	0.735	N
Phyllostomidae	LEYE	Leptonycteris	yerbabuenae	sanborni	7901	Guerrero, Mexico	0.86	2.83	9.99	5.16	18.63	13.26	55.59	15.4186	0.985	N
Phyllostomidae	LEYE	Leptonycteris	yerbabuenae	sanborni	48711	Guerrero, Mexico	0.9	2.56	10.99	4.66	17.94	13.38	52.93	14.8667	0.83	N
Phyllostomidae	LOAU	Lonchorhina	aurita		20265	Cuscatlan, El Salvador	2.63	4.25	7.77	8.73	13.22	9.21	50.5	3.5019	0.81	N
Phyllostomidae	LOAU	Lonchorhina	aurita		32050	Chiapas, Mexico	2.17	4.22	7.97	8.29	12.29	9.56	51.78	4.40553	1.025	N
Phyllostomidae	LOHA	Lonchophylla	handleyi		58967	Huanuco, Peru	1.3	3.98	10.95	5	17.86	12.83	46.51	9.86923	1.34	N
Phyllostomidae	LOHA	Lonchophylla	handleyi		58968	Huanuco, Peru	1.04	3.25	10.77	4.79	16.29	12.17	45.2	11.7019	1.105	N
Phyllostomidae	LOHA	Lonchophylla	handleyi		58969	Huanuco, Peru	1.17	3.24	9.89	4.6	15.24	11.55	44.04	9.87179	1.035	N
Phyllostomidae	LOHA	Lonchophylla	handleyi		58970	Huanuco, Peru	1.38	2.74	11.52	4.45	18.59	11.82	44.16	8.56522	0.68	N
Phyllostomidae	LOHA	Lonchophylla	handleyi		58971	Huanuco, Peru	1.14	3.21	10.12	5.03	17.85	12.61	43.45	11.0614	1.035	N
Phyllostomidae	LOHA	Lonchophylla	handleyi		58972	Huanuco, Peru	1.64	2.88	10.93	4.52	16.93	12.5	43.51	7.62195	0.62	Y
Phyllostomidae	LOHA	Lonchophylla	handleyi		58998	Huanuco, Peru	1.26	3.09	10.05	4.73	17.01	11.46	44.33	9.09524	0.915	N
Phyllostomidae	LOHA	Lonchophylla	handleyi		59015	Huanuco, Peru	1.1	3.24	11.29	4.65	17.45	11.8	46.64	10.7273	1.07	N
Phyllostomidae	LOHA	Lonchophylla	handleyi		59019	Huanuco, Peru	1.18	3.12	11.98	4.89	17.14	12.18	45.04	10.322	0.97	N
Phyllostomidae	MAWA	Macrotus	waterhousii	mexicanus	7926	Oaxaca, Mexico	1.49	3.46	5.15	5.03	14.33	10	53.44	6.71141	0.985	N
Phyllostomidae	MAWA	Macrotus	waterhousii	mexicanus	7927	Oaxaca, Mexico	1.56	3.05	5.33	5.17	12.29	11.75	52.89	7.53205	0.745	N
Phyllostomidae	MAWA	Macrotus	waterhousii	mexicanus	7928	Oaxaca, Mexico	1.43	3.29	5.73	5.18	11.74	11.96	51.98	8.36364	0.93	N
Phyllostomidae	MAWA	Macrotus	waterhousii	mexicanus	7929	Oaxaca, Mexico	1.57	3.76	5.62	5.65	13.43	11.76	53.79	7.49045	1.095	N
Phyllostomidae	MAWA	Macrotus	waterhousii	mexicanus	7930	Oaxaca, Mexico	1.67	3.5	5.83	5.11	14.03	13.1	54.22	7.84431	0.915	N
Phyllostomidae	MAWA	Macrotus	waterhousii	mexicanus	7931	Oaxaca, Mexico	1.48	3.64	5.42	5.6	13.22	10.49	54	7.08784	1.08	N
Phyllostomidae	MAWA	Macrotus	waterhousii	mexicanus	7932	Oaxaca, Mexico	1.58	3.93	5.86	5.26	14.13	11.56	54.05	7.31646	1.175	N
Phyllostomidae	MAWA	Macrotus	waterhousii	mexicanus	7933	Oaxaca, Mexico	1.25	3.32	5.36	4.83	13.83	10.68	53.74	8.544	1.035	N
Phyllostomidae	MAWA	Macrotus	waterhousii	mexicanus	7934	Oaxaca, Mexico	1.42	3.76	5.2	4.96	14.51	11.72	53.99	8.25352	1.17	N
Phyllostomidae	MAWA	Macrotus	waterhousii	mexicanus	7935	Oaxaca, Mexico	1.55	3.29	6.43	4.8	13.99	11.43	52.8	7.37419	0.87	N
Phyllostomidae	MICR	Mimon	crenulatum	crenulatum	55452	Mayoro, Trinidad and Tobago	2.74	4.38	6.85	7.62	14.69	12.27	49.35	4.4781	0.82	N
Phyllostomidae	MICR	Mimon	crenulatum	crenulatum	55453	Mayoro, Trinidad and Tobago	2.26	3.78	6.42	6.77	14.3	10.8	48.49	4.77876	0.76	N
Phyllostomidae	MIME	Micronycteris	megalotis	mexicana	25725	Oaxaca, Mexico	0.85	2.4	6.62	5.17	11.22	9.82	35.2	11.5529	0.775	N
Phyllostomidae	MIME	Micronycteris	megalotis	mexicana	25726	Oaxaca, Mexico	0.97	2.36	5.26	4.91	10.41	9.79	35.88	10.0928	0.695	N
Phyllostomidae	MIME	Micronycteris	megalotis	mexicana	25727	Oaxaca, Mexico	1.01	2.44	5.86	5.02	11.63	9.63	37.57	9.53465	0.715	N
Phyllostomidae	MIME	Micronycteris	megalotis	mexicana	25728	Oaxaca, Mexico	0.85	2.33	7.12	5.37	11.92	9.21	36.6	10.8353	0.74	N
Phyllostomidae	MIME	Micronycteris	megalotis	mexicana	25729	Oaxaca, Mexico	1.07	2.71	6.29	5.28	11.65	9.03	37.18	8.43925	0.82	N
Phyllostomidae	MIME	Micronycteris	megalotis	mexicana	34371	Veracruz, Mexico	0.98	2.16	5.68	5.04	11.01	8.7	32.15	8.87755	0.59	N
Phyllostomidae	MIME	Micronycteris	megalotis	mexicana	34372	Veracruz, Mexico	0.88	2.15	7.04	4.83	11.85	9.06	33.59	10.2955	0.635	N
Phyllostomidae	MIME	Micronycteris	megalotis	mexicana	34373	Veracruz, Mexico	0.99	2.53	6.3	5.12	10.47	8.16	35.39	8.24242	0.77	N
Phyllostomidae	MIME	Micronycteris	megalotis	mexicana	40498	San Luis Potosi, Mexico	0.95	2.19	5.72	4.81	11.79	9.15	36.39	9.63158	0.62	N
Phyllostomidae	MIME	Micronycteris	megalotis	mexicana	40499	San Luis Potosi, Mexico	0.85	2.32	5.16	4.6	10.98	8.95	36.53	10.5294	0.735	N
Mormoopidae	MOME	Mormoops	megalophylla	megalophylla			1.83	3.13	4.94	4.03	10.42	10.86	54.76	5.93443	0.65	N
Mormoopidae	MOME	Mormoops	megalophylla	megalophylla	20161	Olancho, Honduras	1.56	2.73	4.92	3.74	9.44	10.76	53.21	6.89744	0.585	N
Mormoopidae	MOME	Mormoops	megalophylla	megalophylla	20163	Santa Barbara, Honduras	1.39	2.97	5.81	4	9.42	10.18	54.99	7.32374	0.79	N
Mormoopidae	MOME	Mormoops	megalophylla	megalophylla	20164	Santa Barbara, Honduras	1.88	3.01	5.86	4.02	9.3	10.89	53.89	5.79255	0.565	N
Mormoopidae	MOME	Mormoops	megalophylla	megalophylla	20165	Santa Barbara, Honduras	1.66	2.89	4.32	3.98	10.35	10	54.5	6.0241	0.615	N
Mormoopidae	MOME	Mormoops	megalophylla	megalophylla	20166	Santa Barbara, Honduras	1.55	2.84	5.17	4	9.96	11.2	55.68	7.22581	0.645	N
Mormoopidae	MOME	Mormoops	megalophylla	megalophylla	20170	Santa Barbara, Honduras	1.99	3.31	5.57	4.07	10.92	11.59	55.43	5.82412	0.66	N
Mormoopidae	MOME	Mormoops	megalophylla	megalophylla	20171	Santa Barbara, Honduras	1.76	3	5.96	3.7	9.35	11.68	53.15	6.63636	0.62	Y
Mormoopidae	MOME	Mormoops	megalophylla	megalophylla	20172	Santa Barbara, Honduras	1.58	2.95	5.73	3.97	10.87	11.22	55.35	7.10127	0.685	N
Mormoopidae	MOME	Mormoops	megalophylla	megalophylla	20175	Santa Barbara, Honduras	1.84	3.29	5.01	4.33	9.04	10.4	53.21	5.65217	0.725	N
Molossidae	MORU	Molossus	rufus		40397	Chiapas, Mexico	2.78	4.35	8.66	6.04	16.86	16.37	51.28	5.88849	0.785	N
Molossidae	MORU	Molossus	rufus		40398	Chiapas, Mexico	2.43	4.22	6.68	5.48	15.91	16.08	49.44	6.61728	0.895	N
Molossidae	MORU	Molossus	rufus		40399	Chiapas, Mexico	2.69	4.05	7.61	6.23	17.05	14.33	50.23	5.32714	0.68	N
Molossidae	MORU	Molossus	rufus		40401	Chiapas, Mexico	2.99	5.09	8.31	6.13	17.05	17.17	49.47	5.74247	1.05	Y
Molossidae	MORU	Molossus	rufus		40403	Chiapas, Mexico	2.02	3.82	7.3	5.16	16.85	17.83	48.35	8.82673	0.9	N
Molossidae	MORU	Molossus	rufus		40404	Chiapas, Mexico	2.54	3.87	7.03	5.29	15.95	15.26	48.14	6.00787	0.665	N
Molossidae	MORU	Molossus	rufus		40405	Chiapas, Mexico	2.05	4.2	7.66	5.43	16.26	16.66	50.36	8.12683	1.075	N
Molossidae	MORU	Molossus	rufus		40406	Chiapas, Mexico	2.69	4.21	7.27	5.49	17.03	16.97	49.74	6.30855	0.76	N
Molossidae	MORU	Molossus	rufus		40407	Chiapas, Mexico	2.56	4.29	7.62	5.81	16.37	16.82	49.19	6.57031	0.865	N
Molossidae	MORU	Molossus	rufus		40410	Chiapas, Mexico	2.43	3.98	8.13	6.18	16.41	16.95	50.88	6.97531	0.775	N
Vespertilionidae	MYNI	Myotis	nigricans	nigricans	40694	Jalisco, Mexico	1.84	2.8	5.94	3.92	8.63	8.78	36.69	4.77174	0.48	Y
Vespertilionidae	MYNI	Myotis	nigricans	nigricans	40696	Tamaulipas, Mexico	2.12	3.59	6.52	5.2	11.55	11.15	36.03	5.25943	0.735	N
Vespertilionidae	MYNI	Myotis	nigricans	nigricans	40697	Tamaulipas, Mexico	2.57	4.24	7.21	4.9	12.2	9.76	38.04	3.79767	0.835	N
Vespertilionidae	MYNI	Myotis	nigricans	nigricans	40698	Tamaulipas, Mexico	2.17	3.64	6.4	4.64	11.55	10.05	35.27	4.63134	0.735	N
Vespertilionidae	MYNI	Myotis	nigricans	nigricans	40702	Tamaulipas, Mexico	2.41	3.91	6.94	4.99	11.42	11.4	37.58	4.73029	0.75	N
Vespertilionidae	MYNI	Myotis	nigricans	nigricans	40703	Tamaulipas, Mexico	2.31	4.11	7.59	4.71	9.96	11.43	34.57	4.94805	0.9	N
Vespertilionidae	MYNI	Myotis	nigricans	nigricans	40705	Tamaulipas, Mexico	2.4	3.95	7.35	4.83	12.11	10.31	34.87	4.29583	0.775	N
Vespertilionidae	MYNI	Myotis	nigricans	nigricans	40707	Tamaulipas, Mexico	2.9	3.82	6.92	4.51	10.85	10.89	37.27	3.75517	0.46	N
Vespertilionidae	MYNI	Myotis	nigricans	nigricans	40708	Tamaulipas, Mexico	2.5	3.87	7.86	4.36	11.01	10.71	35.61	4.284	0.685	N
Vespertilionidae	MYNI	Myotis	nigricans	nigricans	40710	Tamaulipas, Mexico	2.37	4.08	7.22	5.14	11.49	10.05	33.94	4.24051	0.855	N
Vespertilionidae	MYVE	Myotis	velifer	velifer	32139	Queretaro, Mexico	2.22	3.21	5.95	3.94	10.97	9.85	42.81	4.43694	0.495	N
Vespertilionidae	MYVE	Myotis	velifer	velifer	32143	Veracruz, Mexico	1.6	2.87	6.48	3.84	10.55	9.56	43.29	5.975	0.635	N
Vespertilionidae	MYVE	Myotis	velifer	velifer	32144	Veracruz, Mexico	1.8	3.36	6.05	4.02	10.5	9.2	42.97	5.11111	0.78	N
Vespertilionidae	MYVE	Myotis	velifer	velifer	36856	Veracruz, Mexico	1.98	3.22	6.68	4.02	11.3	10.21	44.64	5.15657	0.62	N
Vespertilionidae	MYVE	Myotis	velifer	velifer	36858	Veracruz, Mexico	1.82	3.01	4.85	3.9	10.69	9.6	43.14	5.27473	0.595	N
Vespertilionidae	MYVE	Myotis	velifer	velifer	36859	Veracruz, Mexico	1.53	3.24	6.1	3.95	11.94	10.84	44.6	7.08497	0.855	N
Vespertilionidae	MYVE	Myotis	velifer	velifer	36861	Veracruz, Mexico	1.85	3.13	5.62	3.85	11.1	10.32	44.82	5.57838	0.64	N
Vespertilionidae	MYVE	Myotis	velifer	velifer	36863	Veracruz, Mexico	1.61	3.18	5.75	3.96	10.73	9.68	42.69	6.01242	0.785	N
Vespertilionidae	MYVE	Myotis	velifer	velifer	36864	Veracruz, Mexico	1.71	3.26	6.46	4.18	11	10.57	46.52	6.18129	0.775	N
Vespertilionidae	MYVE	Myotis	velifer	velifer	36865	Veracruz, Mexico	1.5	3.08	5.56	3.52	10.4	9.78	44.01	6.52	0.79	Y
Vespertilionidae	MYVE	Myotis	velifer	velifer	47497	Michoacan, Mexico	1.73	3.11	5.31	4.06	11.5	11.37	43.08	6.57225	0.69	N
Vespertilionidae	MYYU	Myotis	yumanensis	lutosus	32146	Queretaro, Mexico	1.83	3.06	6.7	3.22	9.71	8.96	35.28	4.89617	0.615	Y
Vespertilionidae	MYYU	Myotis	yumanensis	lutosus	32147	Queretaro, Mexico	1.91	2.51	5.88	3.11	9.96	8.97	35.99	4.69634	0.3	N
Vespertilionidae	MYYU	Myotis	yumanensis	lutosus	32148	Queretaro, Mexico	2.2	2.73	6.5	3.22	9.66	8.57	35.69	3.89545	0.265	N
Vespertilionidae	MYYU	Myotis	yumanensis	lutosus	32149	Queretaro, Mexico	2.09	2.74	6.43	3.09	9.75	9.11	36.28	4.35885	0.325	N
Vespertilionidae	MYYU	Myotis	yumanensis	lutosus	32151	Queretaro, Mexico	1.85	2.69	5.88	2.99	10.29	9.14	35.71	4.94054	0.42	N
Vespertilionidae	MYYU	Myotis	yumanensis	lutosus	32152	Queretaro, Mexico	2.02	2.73	5.65	2.92	8.84	8.31	34.11	4.11386	0.355	N
Vespertilionidae	MYYU	Myotis	yumanensis	lutosus	32153	Queretaro, Mexico	2.12	2.93	6.58	3.1	9.25	8	35.13	3.77358	0.405	N
Vespertilionidae	MYYU	Myotis	yumanensis	lutosus	32154	Queretaro, Mexico	1.96	2.68	6.58	2.93	8.81	8.24	32.91	4.20408	0.36	N
Molossidae	NYMA	Nyctinomops	macrotis		6460	Texas, USA	4.71	6.27	8.45	7.72	16.03	14.81	62.74	3.14437	0.78	N
Molossidae	NYMA	Nyctinomops	macrotis		8270	Texas, USA	4.52	6.07	6.45	7.35	16.44	12.83	59.09	2.8385	0.775	N
Molossidae	NYMA	Nyctinomops	macrotis		28519	Essequibo Islands, Guyana	4.2	5.71	9.49	6.6	16.07	13.49	64.36	3.2119	0.755	N
Molossidae	NYMA	Nyctinomops	macrotis		58520	Demerara-Mahaica, Guyana	4.13	5.33	8.45	6.73	15.61	14.89	61.21	3.60533	0.6	N
Vespertilionidae	PESU	Pipistrellus	subflavus	subflavus	16233	Texas, USA	2.52	2.76	4.63	3.35	6.52	7.34	33.8	2.9127	0.12	Y
Vespertilionidae	PESU	Pipistrellus	subflavus	subflavus	16234	Texas, USA	1.49	2.26	5.32	3.09	7.64	7.72	31.69	5.18121	0.385	N
Vespertilionidae	PESU	Pipistrellus	subflavus	subflavus	31475	Texas, USA	1.68	2.27	5.26	2.89	8.09	8.67	35.08	5.16071	0.295	N
Vespertilionidae	PESU	Pipistrellus	subflavus	subflavus	31476	Texas, USA	1.38	2.31	4.68	2.73	8.61	8.9	34.47	6.44928	0.465	N
Vespertilionidae	PESU	Pipistrellus	subflavus	subflavus	36820	Texas, USA	1.28	2.29	4.93	2.55	8.38	8.49	32.62	6.63281	0.505	N
Vespertilionidae	PESU	Pipistrellus	subflavus	subflavus	55546	Texas, USA	1.42	2.37	4.51	2.86	8.08	8.2	33.81	5.77465	0.475	N
Phyllostomidae	PHDI	Phyllostomus	discolor	verrucosus	49548	Valle, Honduras	1.17	3.35	10.08	6.57	19.94	14.23	61.68	12.1624	1.09	N
Phyllostomidae	PHDI	Phyllostomus	discolor	verrucosus	49549	Valle, Honduras	1.36	3.75	10.53	7.83	20.54	16.21	66.26	11.9191	1.195	N
Phyllostomidae	PHDI	Phyllostomus	discolor	verrucosus	49551	Valle, Honduras	1.18	3.4	9.95	6.67	20.47	15.42	62.63	13.0678	1.11	N
Phyllostomidae	PHDI	Phyllostomus	discolor	verrucosus	49552	Valle, Honduras	1.19	3.37	10.02	6.73	20.1	15.18	62.6	12.7563	1.09	N
Phyllostomidae	PHDI	Phyllostomus	discolor	verrucosus	49553	Valle, Honduras	1.29	4.53	10.4	7.62	19.05	14.78	63.1	11.4574	1.62	N
Phyllostomidae	PHDI	Phyllostomus	discolor	verrucosus	49555	Valle, Honduras	1.41	4.32	10.67	8.55	20.69	16.65	61.59	11.8085	1.455	N
Phyllostomidae	PHDI	Phyllostomus	discolor	verrucosus	49556	Valle, Honduras	1.1	3.43	9.18	7.01	20.79	15.89	62.19	14.4455	1.165	N
Phyllostomidae	PHDI	Phyllostomus	discolor	verrucosus	49557	Valle, Honduras	1.76	4.17	10.21	8.02	18.59	15.1	61.24	8.57955	1.205	N
Phyllostomidae	PHDI	Phyllostomus	discolor	verrucosus	49558	Valle, Honduras	2.15	3.91	9.31	7.08	18.2	14.43	63.93	6.71163	0.88	Y
Phyllostomidae	PHDI	Phyllostomus	discolor	verrucosus	49559	Valle, Honduras	1.38	4.08	9.88	6.31	19.51	15.33	61.99	11.1087	1.35	N
Phyllostomidae	PHDI	Phyllostomus	discolor	verrucosus	49560	Valle, Honduras	1.23	3.94	10.03	7.91	19.74	16.82	65.37	13.6748	1.355	N
Phyllostomidae	PHHA	Phyllostomus	hastatus	panamensis	10528	Guanacaste, Costa Rica	2.17	5.68	9.35	8.35	22.75	17.51	66.05	8.06912	1.755	N
Phyllostomidae	PHHA	Phyllostomus	hastatus	panamensis	10529	Guanacaste, Costa Rica	2.37	5.13	9.49	8.98	19.17	15.15	52.17	6.39241	1.38	N
Phyllostomidae	PHHA	Phyllostomus	hastatus	panamensis	10530	Guanacaste, Costa Rica	2.22	5.12	9.74	9.1	21.75	15.6	74.46	7.02703	1.45	N
Phyllostomidae	PHHA	Phyllostomus	hastatus	panamensis	10531	Guanacaste, Costa Rica	2.28	5.25	11.54	9.72	22.34	16.56	77.39	7.26316	1.485	N
Phyllostomidae	PHHA	Phyllostomus	hastatus	hastatus	55457	Nariva, Trinidad and Tobago	2.15	6.18	12.55	10.68	21.05	17.08	77.6	7.94419	2.015	N
Phyllostomidae	PHHA	Phyllostomus	hastatus	hastatus	55458	Nariva, Trinidad and Tobago	2	5.79	10.88	10.04	21.69	18.21	78.88	9.105	1.895	N
Phyllostomidae	PHHA	Phyllostomus	hastatus	hastatus	55459	Nariva, Trinidad and Tobago	2.06	5.63	11.21	10.26	22.95	17.62	80.61	8.5534	1.785	N
Phyllostomidae	PHHA	Phyllostomus	hastatus	hastatus	55460	Nariva, Trinidad and Tobago	1.97	5.62	11.42	10.08	22.3	17.19	79.11	8.72589	1.825	N
Phyllostomidae	PHHA	Phyllostomus	hastatus	hastatus	55461	Nariva, Trinidad and Tobago	1.85	5.83	9.66	9.55	22.63	18.05	78.13	9.75676	1.99	N
Phyllostomidae	PHHA	Phyllostomus	hastatus	hastatus	55462	Nariva, Trinidad and Tobago	2.09	6.33	12.18	11.05	26.92	20.8	78.62	9.95215	2.12	Y
Mormoopidae	PTGY	Pteronotus	gymnonotus		20048	Cuscatlan, El Salvador	1.05	3.18	6.92	4.33	12.16	10	53.09	9.52381	1.065	N
Mormoopidae	PTGY	Pteronotus	gymnonotus		20054	Cuscatlan, El Salvador	1.24	2.63	6.94	3.89	11.11	9.3	52.05	7.5	0.695	N
Mormoopidae	PTGY	Pteronotus	gymnonotus		20057	Cuscatlan, El Salvador	1.21	2.8	6.52	4.1	11.66	10.17	51.78	8.40496	0.795	N
Mormoopidae	PTGY	Pteronotus	gymnonotus		20061	Cuscatlan, El Salvador	1.22	2.65	6.74	4.12	11.93	9.95	53.59	8.15574	0.715	N
Mormoopidae	PTGY	Pteronotus	gymnonotus		20062	Cuscatlan, El Salvador	1.13	2.76	6.61	3.95	11.8	9.85	52.19	8.71681	0.815	N
Mormoopidae	PTGY	Pteronotus	gymnonotus		20063	Cuscatlan, El Salvador	1.03	3.04	7.35	4.24	11.76	10.83	53.76	10.5146	1.005	N
Mormoopidae	PTGY	Pteronotus	gymnonotus		20068	Cuscatlan, El Salvador	1.31	2.44	6.91	3.75	11.13	9.06	53.53	6.91603	0.565	N
Mormoopidae	PTGY	Pteronotus	gymnonotus		20069	Cuscatlan, El Salvador	1.37	2.72	6.94	4.37	12.81	10.35	53.32	7.55474	0.675	N
Mormoopidae	PTGY	Pteronotus	gymnonotus		20075	Cuscatlan, El Salvador	1.28	2.92	6.67	4.3	11.8	10.16	52.98	7.9375	0.82	N
Mormoopidae	PTGY	Pteronotus	gymnonotus		20077	Cuscatlan, El Salvador	1.32	2.78	6.44	3.86	11.08	10.3	51.65	7.80303	0.73	N
Mormoopidae	PTPA	Pteronotus	parnellii	mesoamericanus	14496	Chiapas, Mexico	1.61	3.13	9.18	4.8	13.79	12.71	58.94	7.89441	0.76	N
Mormoopidae	PTPA	Pteronotus	parnellii	mesoamericanus	14498	Chiapas, Mexico	1.82	3.1	8.98	4.47	12.1	12.72	59.25	6.98901	0.64	N
Mormoopidae	PTPA	Pteronotus	parnellii	mesoamericanus	31997	Chiapas, Mexico	2.06	3.46	8.36	4.35	14.03	12.15	58.67	5.89806	0.7	N
Mormoopidae	PTPA	Pteronotus	parnellii	mesoamericanus	32008	Chiapas, Mexico	1.83	3.65	9.27	4.8	14.7	12.97	58.49	7.08743	0.91	N
Mormoopidae	PTPA	Pteronotus	parnellii	mesoamericanus	32009	Chiapas, Mexico	1.9	3.78	8.34	4.18	13.91	12.18	58.34	6.41053	0.94	N
Mormoopidae	PTPA	Pteronotus	parnellii	mesoamericanus	32010	Chiapas, Mexico	1.49	3.5	9.67	4.43	13.65	13.14	59.79	8.81879	1.005	N
Mormoopidae	PTPA	Pteronotus	parnellii	mesoamericanus	32012	Chiapas, Mexico	1.86	3.57	8.57	4.87	14.27	12	61.09	6.45161	0.855	N
Mormoopidae	PTPA	Pteronotus	parnellii	mesoamericanus	32022	Chiapas, Mexico	1.68	3.25	9.08	4.31	14.09	10.68	60.02	6.35714	0.785	N
Mormoopidae	PTPA	Pteronotus	parnellii	mesoamericanus	32023	Chiapas, Mexico	2.05	3.67	9.52	4.51	13.42	14.47	59.5	7.05854	0.81	N
Mormoopidae	PTPA	Pteronotus	parnellii	mesoamericanus	37357	Chiapas, Mexico	2.28	3.57	9.44	4.51	13.9	12.58	59.42	5.51754	0.645	N
Mormoopidae	PTPE	Pteronotus	personatus	psilotis	32027	Veracruz, Mexico	1.23	2.39	5.5	3.39	9.67	7.67	42.65	6.23577	0.58	N
Mormoopidae	PTPE	Pteronotus	personatus	psilotis	32036	Veracruz, Mexico	1.26	2.59	4.84	3.46	10.62	7.07	43.37	5.61111	0.665	N
Mormoopidae	PTPE	Pteronotus	personatus	psilotis	32037	Veracruz, Mexico	1.31	2.61	4.87	3.32	11.15	8.4	43.84	6.41221	0.65	N
Mormoopidae	PTPE	Pteronotus	personatus	psilotis	32038	Veracruz, Mexico	1.26	2.65	4.83	3.5	10.93	7.75	42.79	6.15079	0.695	N
Mormoopidae	PTPE	Pteronotus	personatus	psilotis	32041	Veracruz, Mexico	1.32	2.46	5.23	3.35	10.64	8.61	43.87	6.52273	0.57	N
Mormoopidae	PTPE	Pteronotus	personatus	psilotis	32042	Veracruz, Mexico	1.08	2.35	5.67	3.4	10.4	7.95	43.07	7.36111	0.635	Y
Mormoopidae	PTPE	Pteronotus	personatus	psilotis	32043	Veracruz, Mexico	1.36	2.38	5.42	3.52	12.13	8.86	42.3	6.51471	0.51	N
Mormoopidae	PTPE	Pteronotus	personatus	psilotis	32044	Veracruz, Mexico	1.29	2.73	4.96	3.56	9.59	7.2	43.21	5.5814	0.72	N
Mormoopidae	PTPE	Pteronotus	personatus	psilotis	32045	Veracruz, Mexico	1.27	2.35	4.93	3.29	10.26	8.66	43.6	6.8189	0.54	N
Mormoopidae	PTPE	Pteronotus	personatus	psilotis	32047	Veracruz, Mexico	1.2	2.57	5.64	3.69	11.33	8.45	42.08	7.04167	0.685	N
Vespertilionidae	RHTU	Rhogeessa	tumida		32164	Chiapas, Mexico	1.64	2.96	5.51	3.73	10.32	8.07	32.56	4.92073	0.66	N
Vespertilionidae	RHTU	Rhogeessa	tumida		40135	San Luis Potosi, Mexico	1.46	2.75	5.5	3.17	8.55	8.85	29.91	6.06164	0.645	N
Vespertilionidae	RHTU	Rhogeessa	tumida		40136	San Luis Potosi, Mexico	1.56	2.84	4.98	3.03	9.21	8.96	30.47	5.74359	0.64	N
Vespertilionidae	RHTU	Rhogeessa	tumida		40137	San Luis Potosi, Mexico	1.55	2.6	6.01	3.54	8.91	8.89	30.84	5.73548	0.525	N
Vespertilionidae	RHTU	Rhogeessa	tumida		40138	San Luis Potosi, Mexico	1.45	2.82	6.73	3.2	9.76	9.34	30.81	6.44138	0.685	N
Vespertilionidae	RHTU	Rhogeessa	tumida		40140	San Luis Potosi, Mexico	1.95	2.95	5.19	4.27	9.88	8.63	30.11	4.42564	0.5	N
Vespertilionidae	RHTU	Rhogeessa	tumida		40141	San Luis Potosi, Mexico	1.75	2.94	5.71	3.97	9.13	8.75	30	5	0.595	N
Vespertilionidae	RHTU	Rhogeessa	tumida				1.8	3.18	4.98	3.71	10.13	9.45	30.89	5.25	0.69	N
Phyllostomidae	STLI	Sturnira	lilium	parvidens	24264	Atlantida, Honduras	1.17	2.99	4.87	4.56	14.69	12.67	39.37	10.8291	0.91	N
Phyllostomidae	STLI	Sturnira	lilium	parvidens	24265	Atlantida, Honduras	1.3	2.85	5.15	4.33	15.89	11.2	38.6	8.61538	0.775	N
Phyllostomidae	STLI	Sturnira	lilium	parvidens	24266	Atlantida, Honduras	1.34	2.98	5.07	4.64	13.89	11.16	38.29	8.32836	0.82	N
Phyllostomidae	STLI	Sturnira	lilium	parvidens	24267	Atlantida, Honduras	1.2	3.84	5.38	5.42	16.27	11.72	39.31	9.76667	1.32	N
Phyllostomidae	STLI	Sturnira	lilium	parvidens	24269	Atlantida, Honduras	1.37	3.14	5.13	4.68	12.89	12.07	38.42	8.81022	0.885	N
Phyllostomidae	STLI	Sturnira	lilium	parvidens	24270	Atlantida, Honduras	1.34	3.37	4.6	4.98	15.92	13.97	39.32	10.4254	1.015	N
Phyllostomidae	STLI	Sturnira	lilium	parvidens	24271	Atlantida, Honduras	1.62	3.29	5.53	5.05	15.49	12.84	39.93	7.92593	0.835	Y
Phyllostomidae	STLI	Sturnira	lilium	parvidens	24272	Atlantida, Honduras	1.28	3.66	4.85	5.09	15.62	13.07	39.3	10.2109	1.19	N
Phyllostomidae	STLI	Sturnira	lilium	parvidens	24273	Atlantida, Honduras	1.34	3.75	4.59	4.79	16.63	12.42	38.72	9.26866	1.205	N
Phyllostomidae	STLI	Sturnira	lilium	parvidens	24274	Atlantida, Honduras	1.71	3.61	5.05	4.47	16.36	11.55	39.75	6.75439	0.95	Y
Molossidae	TABR	Tadarida	brasiliensis	mexicana	6967	Durango, Mexico	2.74	3.93	6.79	5.07	12.87	8.62	42.28	3.14599	0.595	N
Molossidae	TABR	Tadarida	brasiliensis	mexicana	6968	Durango, Mexico	2.83	4.28	8.11	5.3	12.55	9.78	43.24	3.45583	0.725	N
Molossidae	TABR	Tadarida	brasiliensis	mexicana	6969	Durango, Mexico	2.96	4.03	7.83	5.45	13.73	10.57	43.97	3.57095	0.535	N
Molossidae	TABR	Tadarida	brasiliensis	mexicana	6970	Durango, Mexico	2.64	3.75	6.88	4.46	11.64	9.67	42.31	3.66288	0.555	Y
Molossidae	TABR	Tadarida	brasiliensis	mexicana	6971	Durango, Mexico	2.8	4.25	7.89	5.3	13.62	11.15	41.1	3.98214	0.725	N
Molossidae	TABR	Tadarida	brasiliensis	mexicana	6972	Durango, Mexico	2.94	4.05	7.1	4.84	12.15	9.13	43	3.10544	0.555	N
Molossidae	TABR	Tadarida	brasiliensis	mexicana	6973	Durango, Mexico	3.01	4.21	8.61	5.47	13.36	9.57	41.35	3.1794	0.6	N
Molossidae	TABR	Tadarida	brasiliensis	mexicana	6975	Durango, Mexico	3.08	4.1	8.15	5.35	13.68	10.79	43.9	3.50325	0.51	N
Molossidae	TABR	Tadarida	brasiliensis	mexicana	6976	Durango, Mexico	2.9	4.17	8.16	5.34	12.56	10.66	42.49	3.67586	0.635	N
Molossidae	TABR	Tadarida	brasiliensis	mexicana	6991	Durango, Mexico	3	4.24	8.59	5.5	12.81	10.81	44.87	3.60333	0.62	N
Phyllostomidae	URBI	Uroderma	bilobatum	enolaris	49634	Atlantida, Honduras	1.45	3.76	7.82	5.77	13.19	11.45	42.91	7.89655	1.155	N
Phyllostomidae	URBI	Uroderma	bilobatum	enolaris	49635	Atlantida, Honduras	1.19	3.54	5.14	5.77	16.02	10.5	44.59	8.82353	1.175	N
Phyllostomidae	URBI	Uroderma	bilobatum	enolaris	49636	Atlantida, Honduras	1.7	3.92	7.09	6.28	15.48	12.35	46.1	7.26471	1.11	N
Phyllostomidae	URBI	Uroderma	bilobatum	enolaris	49637	Atlantida, Honduras	1.54	3.07	6.86	5.84	15.21	10.56	45.28	6.85714	0.765	N
Phyllostomidae	URBI	Uroderma	bilobatum	enolaris	49638	Atlantida, Honduras	1.42	3.52	6.2	5.54	15.21	11.43	44.15	8.0493	1.05	N
Phyllostomidae	URBI	Uroderma	bilobatum	enolaris	49641	Atlantida, Honduras	1.47	3.76	6.78	6.36	17.29	12.14	44.73	8.2585	1.145	N
Phyllostomidae	URBI	Uroderma	bilobatum	enolaris	49642	Atlantida, Honduras	1.04	2.75	6.42	5.12	17	12.08	44.21	11.6154	0.855	Y
Phyllostomidae	URBI	Uroderma	bilobatum	enolaris	49643	Atlantida, Honduras	1.13	3.41	5.08	5.39	16.18	10.7	45.82	9.46903	1.14	N
Phyllostomidae	URBI	Uroderma	bilobatum	enolaris	49645	Atlantida, Honduras	1.33	3.96	4.86	6.03	15.22	10.83	43.42	8.14286	1.315	N
Phyllostomidae	URBI	Uroderma	bilobatum	enolaris	49648	Atlantida, Honduras	1.63	3.43	6.06	5.05	15.18	9.84	44.56	6.03681	0.9	N
Phyllostomidae	VABI	Vampyressa	bidens		27511	Loreto, Peru	1.22	3.17	5.78	6.51	13.4	9.35	36.17	7.66393	0.975	N
Phyllostomidae	VABI	Vampyressa	bidens		27512	Loreto, Peru	1.2	3.16	5.53	6.31	13.79	9.93	35.36	8.275	0.98	N
Phyllostomidae	VABI	Vampyressa	bidens		27513	Loreto, Peru	1.2	2.82	5.6	6.39	12	8.98	36.57	7.48333	0.81	N
Phyllostomidae	VABI	Vampyressa	bidens		27515	Loreto, Peru	1.09	2.91	5.54	7.22	14.59	9.28	36.15	8.51376	0.91	N
Phyllostomidae	VABI	Vampyressa	bidens		27516	Loreto, Peru	0.99	2.99	5.46	6.23	14.09	8.26	35.7	8.34343	1	N
Phyllostomidae	VABI	Vampyressa	bidens		27517	Loreto, Peru	0.89	2.87	6.3	6.65	14.38	9.4	36.53	10.5618	0.99	N
Phyllostomidae	VABI	Vampyressa	bidens		27518	Loreto, Peru	0.8	2.31	4.6	5.4	13.63	8.68	33.14	10.85	0.755	Y
Phyllostomidae	VABI	Vampyressa	bidens		27520	Loreto, Peru	1.34	3.44	6.33	6.08	13.46	10.65	35.91	7.94776	1.05	Y
Phyllostomidae	VABI	Vampyressa	bidens		29505	Loreto, Peru	1.07	2.99	4.98	6.06	12.5	8.38	35.38	7.83178	0.96	N
Phyllostomidae	VABI	Vampyressa	bidens		29510	Loreto, Peru	1.16	3.3	5.53	6.75	13.79	9.27	34.91	7.99138	1.07	N
Phyllostomidae	VAPU	Vampyressa	pusilla	thyone	49673	Atlantida, Honduras	0.9	2.16	4.36	4.48	10.83	9.5	32.47	10.5556	0.63	N
Phyllostomidae	VAPU	Vampyressa	pusilla	thyone	57727	Miranda, Venezuela	0.92	2.14	4.43	4.83	12.67	8.34	30.79	9.06522	0.61	N
Mormoopidae	PTME	Pteronotus	parnellii	mesoamericanus	Live	Lamanai, Belize	1.8	3.46	9.1	4.9	14.3	12.72	59.86	7.06667	0.83
Mormoopidae	PTME	Pteronotus	parnellii	mesoamericanus	Live	Lamanai, Belize	1.97	3.62	9.71	4.56	14.63	13.16	59.5	6.6802	0.825
Mormoopidae	PTME	Pteronotus	parnellii	mesoamericanus	Live	Lamanai, Belize	1.94	3.22	8.8	4.82	14.23	12.82	59.76	6.60825	0.64
Mormoopidae	PTME	Pteronotus	parnellii	mesoamericanus	Live	Lamanai, Belize	1.98	3.88	9.17	4.22	13.7	12.65	60.42	6.38889	0.95
Mormoopidae	PTME	Pteronotus	parnellii	mesoamericanus	Live	Lamanai, Belize	1.97	3.64	9.52	4.65	14.5	13	61.1	6.59898	0.835
Molossidae	MORU	Molossus	rufus		Live	Lamanai, Belize	2.91	4.54	7.58	5.68	16.97	16.43	50.8	5.64605	0.815
Molossidae	MORU	Molossus	rufus		Live	Lamanai, Belize	2.2	3.98	7.98	5.73	17.22	17.3	51.42	7.86364	0.89
Molossidae	MORU	Molossus	rufus		Live	Lamanai, Belize	2.2	4.32	7.97	6.15	17.32	16.7	50.23	7.59091	1.06
Molossidae	MORU	Molossus	rufus		Live	Lamanai, Belize	2.58	3.96	7.9	5.43	16.56	16.7	51.68	6.47287	0.69
Molossidae	MORU	Molossus	rufus		Live	Lamanai, Belize	2.89	4.18	7.42	6.12	16.58	17.4	51.94	6.02076	0.645
Phyllostomidae	ARJA	Artibeus	jamaicensis		Live	Lamanai, Belize	1.44	4.2	8.2	7.46	20.06	15.09	60.94	10.4792	1.38
Phyllostomidae	ARJA	Artibeus	jamaicensis		Live	Lamanai, Belize	2.12	4.32	8.56	7.79	18.9	15.99	61.36	7.54245	1.1
Phyllostomidae	ARJA	Artibeus	jamaicensis		Live	Lamanai, Belize	1.64	5.08	7.93	7.54	19.79	15.36	60.62	9.36585	1.72
Phyllostomidae	ARJA	Artibeus	jamaicensis		Live	Lamanai, Belize	2	4.56	7.77	7.98	20.86	14.26	59.42	7.13	1.28
Phyllostomidae	ARJA	Artibeus	jamaicensis		Live	Lamanai, Belize	2	4.72	7.83	8.2	19.62	16.04	60.86	8.02	1.36
Phyllostomidae	ARLI	Artibeus	lituratus		Live	Lamanai, Belize	2.18	4.92	6.85	7.33	23.83	16.78	64.96	7.69725	1.37
Phyllostomidae	ARLI	Artibeus	lituratus		Live	Lamanai, Belize	2.28	4.51	7.28	7.9	22.34	15.57	63.46	6.52404	1.115
Phyllostomidae	ARLI	Artibeus	lituratus		Live	Lamanai, Belize	1.51	5.58	8.05	8.54	24.62	17.37	72.12	6.40959	2.035
Phyllostomidae	ARLI	Artibeus	lituratus		Live	Lamanai, Belize	1.66	5.28	7.58	8.13	22.03	17.04	65.05	8.69388	1.81
Phyllostomidae	ARLI	Artibeus	lituratus		Live	Lamanai, Belize	1.82	4.81	6.78	8.14	22.78	15.33	65.5	7.87363	1.495
Phyllostomidae	ARPH	Artibeus	phaeotis		Live	Lamanai, Belize	1.58	3.31	6.02	6.09	13.5	9.34	37	5.91139	0.865
Phyllostomidae	ARPH	Artibeus	phaeotis		Live	Lamanai, Belize	1.68	3.24	5.61	6	14.46	10.33	37.72	6.14881	0.78
Phyllostomidae	ARPH	Artibeus	phaeotis		Live	Lamanai, Belize	1.22	3.18	6.18	5.29	14.8	9.72	38.7	7.96721	0.98
Phyllostomidae	ARPH	Artibeus	phaeotis		Live	Lamanai, Belize	1.58	2.94	5.2	7.37	14.38	10.94	38.38	6.92405	0.68
Phyllostomidae	ARPH	Artibeus	phaeotis		Live	Lamanai, Belize	1.29	3.92	5.56	7.52	15.02	10.82	44.53	8.3876	1.315
Phyllostomidae	ARPH	Artibeus	phaeotis		Live	Lamanai, Belize	1.52	3.4	5.52	6.61	14.36	10.18	37.74	6.69737	0.94
Phyllostomidae	CAPE	Carollia	perspicillata		Live	Lamanai, Belize	1.16	2.78	5.5	6.06	15.56	6.06	44.18	6.68293	0.81
Phyllostomidae	CAPE	Carollia	perspicillata		Live	Lamanai, Belize	1.14	2.76	6.11	5.82	16.2	5.82	44.02	7.08904	0.81
Phyllostomidae	CAPE	Carollia	perspicillata		Live	Lamanai, Belize	1.16	3.35	5.95	5.54	15.97	5.54	45.97	6.04819	1.095
Phyllostomidae	CAPE	Carollia	perspicillata		Live	Lamanai, Belize	1.26	2.96	5.89	5.2	16.2	5.2	45.44	6.88824	0.85
Phyllostomidae	CAPE	Carollia	perspicillata		Live	Lamanai, Belize	1.17	3.41	5.8	4.94	15.88	4.94	45.5	7.34615	1.12
Phyllostomidae	DERO	Desmodus	rotundus		Live	Lamanai, Belize	1.22	3.28	8.4	5.77	19.35	14.4	61.72	6.04651	1.03
Phyllostomidae	DERO	Desmodus	rotundus		Live	Lamanai, Belize	1.16	3.16	7.76	5.5	20.01	13.7	60.32	6.85897	1
Phyllostomidae	DERO	Desmodus	rotundus		Live	Lamanai, Belize	1.17	3.9	7.63	4.87	18.07	13.92	58.88	6.16949	1.365
Phyllostomidae	DERO	Desmodus	rotundus		Live	Lamanai, Belize	1.22	3.2	8.44	4.39	19.21	15.01	62.21	6.7963	0.99
Phyllostomidae	DERO	Desmodus	rotundus		Live	Lamanai, Belize	1.2	3.74	8.02	4.89	18.24	14.11	59.98	6.53529	1.27
Phyllostomidae	GLSO	Glossophaga	soricina		Live	Lamanai, Belize	1.29	3	6.5	3.99	14.06	10.9		8.09091	0.855
Phyllostomidae	GLSO	Glossophaga	soricina		Live	Lamanai, Belize	0.98	2.61	5.4	4.64	14.8	11.14	35.8	9.32653	0.815
Phyllostomidae	GLSO	Glossophaga	soricina		Live	Lamanai, Belize	0.91	3.16	5.64	4.17	14.76	10.51	37.66	10.4505	1.125
Phyllostomidae	GLSO	Glossophaga	soricina		Live	Lamanai, Belize	1.39	3.03	6.53	4.6	14.88	10.77	36.28	8.9633	0.82
Phyllostomidae	GLSO	Glossophaga	soricina		Live	Lamanai, Belize	0.99	2.72	5.76	4.42	14.26	10.46	36.65	11	0.865
Phyllostomidae	GLSO	Glossophaga	soricina		Live	Lamanai, Belize	1.08	2.17	5.16	4.34	14.62	11.13	35.52	9.51042	0.545
Phyllostomidae	STLI	Sturnira	lilium	parvidens	Live	Lamanai, Belize	1.29	3.66	5.62	4.96	15.78	12.98	39.57	10.9908	1.185
Phyllostomidae	STLI	Sturnira	lilium	parvidens	Live	Lamanai, Belize	1.32	3.51	4.07	4.76	15.5	12.74	39.7	8.13636	1.095
Phyllostomidae	STLI	Sturnira	lilium	parvidens	Live	Lamanai, Belize	1.4	3.33	5.2	4.84	15.82	12.94	39.14	8.52857	0.965
Phyllostomidae	STLI	Sturnira	lilium	parvidens	Live	Lamanai, Belize	1.33	3.4	5.06	5.08	16.29	12.68	39.36	8.03008	1.035
Phyllostomidae	STLI	Sturnira	lilium	parvidens	Live	Lamanai, Belize	1.25	3.7	5.42	5.09	15.45	12.54	39.26	7.26897	1.225
Phyllostomidae	STLI	Sturnira	lilium	parvidens	Live	Lamanai, Belize	1.37	3.13	5.14	4.72	15.64	12.44	39.4	7.43307	0.88
Phyllostomidae	URBI	Uroderma	bilobatum		Live	Lamanai, Belize	1.5	4.01	7.52	6.02	16.5	10.1	45.48	8.41667	1.255
Phyllostomidae	URBI	Uroderma	bilobatum		Live	Lamanai, Belize	1.64	3.1	6.51	6.35	15.45	11.16	44.53	7.41463	0.73
Phyllostomidae	URBI	Uroderma	bilobatum		Live	Lamanai, Belize	1.34	4.14	6.18	5.7	16.24	11.7	44.33	6.3587	1.4
Phyllostomidae	URBI	Uroderma	bilobatum		Live	Lamanai, Belize	1.53	3.45	5.88	5.64	16.03	11.84	45.26	5.92	0.96
Phyllostomidae	URBI	Uroderma	bilobatum		Live	Lamanai, Belize	1.38	3.96	6.18	6.16	15.3	12	46.01	6.5	1.29
		Rattus	rattus		39736	Monagas, Venezuela	2.19	3.79	19.18	4.67	25.11	17.2	-	7.85388	0.8
		Rattus	rattus		40069	Texas, USA	2.84	4.69	20.99	5.18	29	15.36	-	5.40845	0.925
		Mus	musculus	brevirostris	40991	Louisiana, USA	2.06	3.12	8.75	3.69	15.55	10.1	-	4.90291	0.53
		Mus	musculus	brevirostris	40989	Louisiana, USA	1.11	2.19	10.12	3.05	15.9	10.97	-	9.88288	0.54
		Mus	musculus	brevirostris	40993	Louisiana, USA	1.49	2.61	8.64	3.24	17.84	11.22	-	7.5302	0.56
		Mus	musculus	brevirostris	40992	Louisiana, USA	1.81	1.99	9.66	2.87	15.39	11.11	-	6.13812	0.09
		Mus	musculus	brevirostris	40994	Louisiana, USA	1.38	2.24	9.84	2.77	16.31	10.57	-	7.65942	0.43
		Mus	musculus	brevirostris	40988	Louisiana, USA	1.16	2.18	10.89	2.98	16.66	9.83	-	8.47414	0.51
